# Supplementary material for: Expression of schizophrenia biomarkers in extraocular muscles from patients with strabismus: an explanation for the link between exotropia and schizophrenia?
Source: PeerJ. 2017 Dec 22;5:e4214. doi: 10.7717/peerj.4214 (PMC5742522; doi:10.7717/peerj.4214)
Supplement: Table S7 [file peerj-05-4214-s007.xlsx]

## Sheet: Sheet1
Donor medial rectus (MR) vs. donor lateral rectus (LR)
Red Font	= gene has a p-value below or close to the adjusted p-value for this experiment.
	= gene is known to be expressed not only in skeletal muscle and/or tendon, but also in whole blood. We mention this out of an abundance of caution, because samples obtained from surgery tended to contain more blood than samples obtained from organ donors.
	Exp. 1 (Custom1)	Exp. 2 (Custom 1)	Exp. 3 (Custom 1)	Exp. 4 (Custom 1)
					Combined fold-change
Gene						p-value
A2M	1.1737	1.0739	1.9278	1.2794	1.3279	0.337588
AKT1	1.3418	0.605	0.6353	0.5358	0.7251	0.514833
AKT2	1.1711	0.9603	0.81	0.7142	0.8981	0.669126
APOA1	1.3348	0.3127	0.3124	0.9645	0.5955	0.295298
BDNF	1.7198	2.479	0.7395	2.6979	1.7078	0.291182
BMP4	1.1357	2.0064	1.1885	0.4487	1.0499	0.863623
BMP8B	0.7024	0.1331	0.148	1.1392	0.3543	0.201747
C3	1.1567	0.7081	0.4394	0.8789	0.7499	0.476777
CCL16	0.7311	2.6604	13.1044	1.354	2.4237	0.150179
CNTF	0.8936	0.0976	0.1622	1.3876	0.3744	0.261301
CNTFR	0.8683	0.1048	0.1941	0.483	0.3039	0.236238
CNTN1	2.5656	1.2164	1.1627	0.9648	1.3679	0.297733
CRP	0.9793	0.9704	1.7554	0.9341	1.1173	0.790555
CTGF	1.6658	4.9263	4.3432	0.5813	2.1334	0.297531
CXCR4	0.6268	2.0995	1.4059	0.9079	1.1384	0.731638
DCX	2.4003	0.5552	0.2542	0.9341	0.75	0.383372
DDR2	1.1753	2.6139	2.6229	1.1612	1.749	0.112666
EDN1	1.455	4.2546	1.8102	0.4307	1.4822	0.46001
ERBB2	1.2758	0.2804	0.238	0.5303	0.4609	0.170623
FGF4	0.8576	0.1928	0.0595	0.9341	0.3096	0.205068
FOXO1	1.338	1.9178	1.606	0.6486	1.2786	0.409997
FOXO3	1.3743	1.4443	1.7333	0.757	1.2704	0.509248
GDF5	2.1974	0.9704	0.3663	1.1318	0.9697	0.592694
GDF9	1.0681	2.7262	0.1033	0.9308	0.7275	0.957559
GDNF	1.3217	0.915	0.4942	0.7888	0.8286	0.441194
GSK3A	1.0572	0.8012	0.5381	0.3684	0.6402	0.241651
GSK3B	1.0852	1.3182	0.8334	0.7111	0.9596	0.855594
HSPB1	0.9609	0.7537	0.7331	0.3462	0.6548	0.37164
ICAM1	1.867	1.1751	0.6689	2.1326	1.33	0.762426
IFNG	0.7816	5.0914	2.8448	0.3608	1.4217	0.493385
IL1A	0.8576	0.9704	1.7554	0.9341	1.0808	0.840462
IL1B	0.8576	0.9704	0.2648	0.9341	0.6736	0.422638
IL2	0.8576	0.9704	1.7554	0.9341	1.0808	0.840462
IL6	1.255	2.3611	0.9687	0.264	0.9331	0.780319
IL6R	1.6294	0.7239	0.8819	0.8361	0.9657	0.905355
IL7	4.1567	1.3104	2.3093	0.9082	1.8385	0.172425
IL8	1.0105	1.3409	0.1514	0.1126	0.3898	0.500902
IL10	1.082	1.575	1.7554	0.7303	1.2157	0.556403
IL10RA	0.7168	5.7554	4.6571	4.1895	2.9953	0.032687
MIF	1.054	1.5224	0.7298	0.7452	0.9665	0.990912
MMP1	0.2362	3.9294	0.0174	2.2015	0.4341	0.379767
MMP2	1.292	7.8114	1.8739	1.3137	2.2326	0.098581
MMP9	0.4917	0.4288	1.4467	4.5898	1.0878	0.718949
MUSK	1.2571	0.2362	0.8442	0.9114	0.6914	0.718294
MYF5	1.3424	1.8667	1.3732	0.9734	1.3528	0.104051
MYOD1	1.2852	0.232	0.3389	0.4847	0.4704	0.26542
NGF	0.9205	0.0782	0.8735	0.4521	0.4106	0.164557
NGFR	1.2806	0.0471	0.1059	0.7158	0.2601	0.176311
NODAL	0.94	0.7541	1.2034	0.8646	0.9267	0.97781
NOTCH1	1.2681	0.2011	0.6003	0.6522	0.5621	0.213532
NOTCH2	0.9171	3.4848	3.08	1.9559	2.0947	0.031686
NPFFR2	1.8212	22.7836	9.862	2.1221	5.4284	0.232961
NPY1R	1.4428	5.032	3.6436	1.7562	2.6107	0.004305
NRG1	1.8194	2.6767	0.7204	3.6106	1.8865	0.334938
NRG4	0.7235	0.8668	1.0955	2.1631	1.1041	0.719163
NRCAM	1.7949	0.2838	0.4287	0.9125	0.6681	0.263221
NTRK1	0.8576	0.9704	1.7554	0.9341	1.0808	0.840462
NTRK2	2.3737	2.3355	4.5535	2.0182	2.6717	0.004535
OLIG2	0.8576	0.9704	1.7554	0.9341	1.0808	0.840462
PAX3	2.7648	0.2345	0.9497	2.2928	1.0901	0.808241
PAX6	0.195	9.533	5.8075	0.2925	1.3332	0.636038
PAX7	1.1708	0.9832	0.9963	1.8086	1.2001	0.520346
PHOX2A	0.8411	0.9704	1.7554	1.9386	1.291	0.524154
PHOX2B	0.8576	0.9704	1.7554	0.9341	1.0808	0.840462
PRKAG1	1.1726	1.937	0.6169	0.9996	1.0879	0.600521
PTGER2	2.39	8.8531	4.6804	5.6147	4.856	0.100408
SERPINA3	3.0669	0.6359	0.4794	1.0662	0.9992	0.768295
SLIT2	1.2523	2.8149	5.2963	1.6058	2.34	0.014753
SPP1	0.4967	0.954	0.8176	0.9407	0.777	0.696539
STAT3	1.8139	0.8006	0.9902	1.0604	1.1112	0.924965
TGFB1	1.2073	0.6565	0.89	0.8235	0.873	0.634832
TIMP1	1.7248	1.0342	0.7116	1.4759	1.17	0.798619
TIMP2	1.4289	2.0905	1.4477	2.1384	1.7438	0.016816
TNF	0.8761	0.9704	0.3518	0.9341	0.727	0.420184
VCAM1	0.8623	4.3851	2.9132	1.9363	2.149	0.168364
VEGFA	0.9371	0.7391	1.5529	1.2641	1.0798	0.744204
