# Supplementary material for: Expression of schizophrenia biomarkers in extraocular muscles from patients with strabismus: an explanation for the link between exotropia and schizophrenia?
Source: PeerJ. 2017 Dec 22;5:e4214. doi: 10.7717/peerj.4214 (PMC5742522; doi:10.7717/peerj.4214)
Supplement: Table S8 [file peerj-05-4214-s008.xlsx]

## Sheet: Sheet1
Strabismic lateral rectus (LR) vs. strabismic medial rectus (MR)
Red Font	= gene has a p-value below or close to the adjusted p-value for this experiment.
	= gene is known to be expressed not only in skeletal muscle and/or tendon, but also in whole blood. We mention this out of an abundance of caution, because samples obtained from surgery tended to contain more blood than samples obtained from organ donors.
	Exp. 1 (Custom1)	Exp. 2 (Custom1)	Exp. 3 (Custom2)	Exp. 4 (Custom2)	Exp. 5 (Custom2)
						Combined fold-change
Gene							p-value
A2M	1.6398	1.538				1.5881
ACKR3 (CXCR7)			2.5328	3.6797	0.7348	1.899	0.286965
AKT1	1.8355	2.2243	2.167	1.5087	0.7863	1.6003	0.124921
AKT2	2.0815	1.4718	1.6543	0.7036	0.6774	1.1929	0.290332
APOA1	1.5155	1.0568				1.2655
BDNF	2.9937	2.3026	2.2945	5.277	1.6008	2.6618	0.024653
BMP4	1.8763	2.3368	2.3144	2.4072	1.0302	1.9062	0.010259
BMP8B	1.8849	1.9066				1.8957
C3	1.9078	5.2225				3.1565
CCL11			3.1619	1.547	0.5337	1.3769	0.384968
CCL16	3.7054	3.4711				3.5863
CNTF	0.8914	1.3059	1.3821	1.8209	0.6596	1.1408	0.761331
CNTFR	2.6777	9.4537	1.6718	0.4158	2.3644	2.1078	0.148601
CNTN1	1.4095	5.5165				2.7885
CRP	3.9563	0.7562				1.7296
CTGF	1.8835	1.9248	1.7812	1.2755	1.5942	1.6736	0.039498
CXCL12			2.5675	1.4654	0.8135	1.4519	0.316953
CXCR4	1.067	0.3111	1.0152	0.2182	0.5267	0.5219	0.252765
DCX	0.991	3.2043	0.8324	0.9052	1.6985	1.3237	0.403294
DDR2	2.5162	5.9393	2.8438	2.6039	1.18	2.6496	0.001261
DISC1			1.6874	1.2075	1.1957	1.3456	0.121447
EDN1	1.9894	0.7896				1.2533
ERBB2	1.7906	3.5021	3.7966	1.6349	0.5712	1.8595	0.190386
ERBB4			1.744	0.4499	0.1262	0.4627	0.567863
FGF4	3.9563	1.1519	3.1619	1.388	1.0772	1.8479	0.137854
FOXO1	1.3456	3.6208				2.2073
FOXO3	1.9117	2.4446				2.1618
GDF5	3.254	3.3927	2.0535	1.1811	0.6507	1.771	0.132816
GDF9	1.1006	0.9265	4.3285	1.3989	0.122	0.9449	0.622453
GDNF	0.5544	0.0595	0.5921	0.2335	0.3261	0.2719	0.071266
GFRA1			1.9404	1.4045	1.9264	1.738	0.208041
GSK3A	1.7622	1.5982	1.9872	1.2255	0.661	1.353	0.137282
GSK3B	1.43	2.1427	1.9245	1.6207	0.7893	1.498	0.032599
HSPA1B			2.2419	0.699	0.5115	0.9289	0.838327
HSPB1	1.5697	0.1322	1.5187	0.5855	0.4743	0.6144	0.295369
ICAM1	2.6826	4.9251				3.6348
IFNG	0.8658	0.5625	0.5964	4.8768	0.7395	1.0093	0.603554
IGF1			2.0415	1.4359	1.8604	1.7602	0.180046
IGF1R			5.7388	1.0551	0.6093	1.5452	0.398803
IL10	1.4703	4.704	0.9626	2.7031	0.5983	1.6085	0.45931
IL10RA	2.175	2.6653	4.6497	1.7798	1.4871	2.3478	0.236648
IL12A			2.6167	0.3368	2.0471	1.2174	0.552888
IL12B			3.1619	1.388	1.0772	1.6784	0.309445
IL1A	2.8378	7.0835	13.6671	1.4254	22.5348	6.1538	0.004172
IL1B	1.9398	5.2479	5.6379	14.1857	0.6478	3.5029	0.034609
IL1RN			16.7417	12.5789	18.4889	15.732	0.275641
IL2	3.9563	1.1519	3.1619	0.1431	1.0772	1.1731	0.578237
IL2RA			2.3325	1.0965	1.4625	1.5523	0.276579
IL6	2.5666	1.4209	1.3813	1.229	0.3831	1.1885	0.795501
IL6R	2.4379	3.743	2.4144	1.6846	1.0471	2.0792	0.009644
IL7	0.7084	2.9103	1.8625	1.5384	0.3921	1.1829	0.761689
IL8	3.0053	15.2455	2.9912	19.9508	0.6351	4.4456	0.24369
MIF	1.9199	1.628				1.768
MMP1	3.9563	1.1519	3.1619	1.388	3.8706	2.3865	0.028093
MMP2	2.5021	7.2148	1.8357	1.2115	1.5746	2.2917	0.010358
MMP3			1.22	3.1858	38.7518	5.3205	0.341998
MMP9	37.9023	7.9136	5.6073	1.0753	0.7025	4.1763	0.231089
MUSK	0.6666	0.2947	1.3956	1.215	1.8975	0.9124	0.536499
MYF5	0.0964	0.0153	0.0588	0.1205	0.0432	0.0538	0.002263
MYOD1	1.0696	0.054	0.4523	0.5265	0.2032	0.3085	0.089702
NCAM1			1.9972	0.5139	0.5312	0.8169	0.827076
NGF	2.9163	1.891	2.3447	2.9353	1.5863	2.2695	0.00018
NGFR	1.3457	0.8932	0.7282	0.2509	0.2356	0.553	0.14017
NLGN1			2.7354	3.6352	0.962	2.1228	0.062631
NODAL	1.2897	0.6054	1.7992	0.3116	0.6743	0.7835	0.937301
NOTCH1	2.1132	3.1807	1.5053	0.2702	2.1169	1.4207	0.138166
NOTCH2	2.4208	1.8195	2.4665	2.0001	3.237	2.3412	0.006422
NOTCH4			1.4731	0.1766	1.346	0.7048	0.630994
NPFFR2	3.4342	11.9953	4.6162	5.4444	5.2601	5.5874	0.053956
NPY1R	1.6212	4.5511	2.7554	0.7041	4.7006	2.3205	0.09313
NRCAM	0.7297	1.2759	2.5683	0.5896	0.4187	0.8999	0.82995
NRG1	1.6069	0.353	3.5903	28.1851	0.8712	2.1869	0.30362
NRG4	0.7208	5.5384	10.6409	1.2293	0.3334	1.7708	0.894904
NRXN1			1.2073	0.7535	0.3729	0.6975	0.90197
NRXN3			1.5193	2.2978	1.9753	1.9034	0.088267
NTRK1	7.057	5.8104	1.763	0.8854	1.0772	2.3319	0.109586
NTRK2	2.6923	6.7032	2.0026	1.1428	2.3111	2.4886	0.006887
OLIG2	3.9563	1.1519	3.1619	1.388	1.0772	1.8479	0.137854
PAX3	0.9801	0.303	0.8444	0.5132	0.6994	0.6178	0.041448
PAX6	0.3509	17.4198	8.2241	13.3205	1.103	3.7469	0.237467
PAX7	0.5322	0.0107	0.1255	0.0707	0.167	0.0967	0.08406
PHOX2A	5.7741	1.5253	3.0079	2.7769	0.6566	2.1716	0.133719
PHOX2B	3.9563	1.1519	3.1619	1.388	1.0772	1.8479	0.137854
PRKAG1	0.9246	2.689	1.2963	0.8834	0.6385	1.127	0.795668
PTGER2	3.76	5.3275	3.5008	4.3604	5.5444	4.4244	0.003739
RELN			0.6507	0.7698	0.3681	0.5691	0.057063
RET			0.499	1.4146	0.2772	0.5806	0.406038
SERPINA3	1.7809	2.2138				1.9856
SLIT2	2.1224	4.8221	1.2932	1.6376	1.3221	1.9563	0.065166
SORT1			0.9969	0.477	2.411	1.0466	0.841083
SPP1	12.1582	0.5166	18.5347	6.3779	1.5896	4.1152	0.140713
STAT3	1.4929	2.8638	1.6407	1.2579	0.8543	1.4978	0.098399
TCF4			2.1355	2.303	1.4134	1.9084	0.005527
TGFB1	1.9099	2.725	1.6318	0.8726	0.6329	1.3622	0.259992
TIMP1	2.165	4.0136	1.9173	6.5825	1.1591	2.6353	0.069427
TIMP2	2.1792	7.4148	1.6457	0.9091	1.3538	2.009	0.038821
TNF	1.1491	5.2475	5.5314	2.9395	0.26	1.9111	0.160136
TPM3			0.7295	1.0606	0.4916	0.7246	0.216059
VCAM1	2.6068	1.7568				2.14
VEGFA	1.3248	0.7026	1.9364	1.4359	1.006	1.2109	0.446519
